# Supplementary material for: Anesthetic Sevoflurane Causes Rho-Dependent Filopodial Shortening in Mouse Neurons
Source: PLoS One. 2016 Jul 21;11(7):e0159637. doi: 10.1371/journal.pone.0159637 (PMC4956198; doi:10.1371/journal.pone.0159637)
Supplement: S2 Data — (XLSX) [file pone.0159637.s002.xlsx]

## Sheet: Sheet1
			Control			Sevoflurane
			1.46			1.16
			1.71			0.92
			1.3			0.86
			1.2			0.62
			1.46			0.77
			1.59			0.64
			1.31
			1.2
			1.09
