# Supplementary material for: Anesthetic Sevoflurane Causes Rho-Dependent Filopodial Shortening in Mouse Neurons
Source: PLoS One. 2016 Jul 21;11(7):e0159637. doi: 10.1371/journal.pone.0159637 (PMC4956198; doi:10.1371/journal.pone.0159637)
Supplement: S3 Data — (XLSX) [file pone.0159637.s003.xlsx]

## Sheet: Sheet1
		Control			Sevoflurane
		2.4			1.93
		1.22			1.28
		1.35			1.28
		1.64			4.16
		1.35			1.96
		2.07			0.97
		0.91			2.06
		0.54			3.64
		0.43			2.29
		1.46			1.87
		1.59			2.31
		2.03			1.63
		2.58			1.49
		2.27			4.2
					1.37
					1.69
					4.21
					7.22
					7.9
					3.87
					1.61
					3.12
					2.04
					2.91
					1.82
					1.43
					0.86
					0.96
					0.76
					1.34
					1.29
					0.96
					1.29
					0.77
					1.07
					1.22
					2.35
					1.96
