# Supplementary material for: Anesthetic Sevoflurane Causes Rho-Dependent Filopodial Shortening in Mouse Neurons
Source: PLoS One. 2016 Jul 21;11(7):e0159637. doi: 10.1371/journal.pone.0159637 (PMC4956198; doi:10.1371/journal.pone.0159637)
Supplement: S4 Data — (XLSX) [file pone.0159637.s004.xlsx]

## Sheet: Sheet1
		Control		Sevoflurane
		1.09		0.97
		0.76		0.88
		1.1		1.12
		0.96		2.03
		1.28		2.78
		0.86		3.05
		1.07		0.96
		1.22		1.03
		0.91		2.21
		1.22
		1.29
		0.69
		1.1
		1.25
		1.15
