# Supplementary material for: Anesthetic Sevoflurane Causes Rho-Dependent Filopodial Shortening in Mouse Neurons
Source: PLoS One. 2016 Jul 21;11(7):e0159637. doi: 10.1371/journal.pone.0159637 (PMC4956198; doi:10.1371/journal.pone.0159637)
Supplement: S5 Data — (XLSX) [file pone.0159637.s005.xlsx]

## Sheet: Sheet1
			DIFFUSE-TYPE			CLUSTER-TYPE
			Control	Sevoflur		Control	Sevoflur
			70	99		49	15
