# Supplementary material for: Anesthetic Sevoflurane Causes Rho-Dependent Filopodial Shortening in Mouse Neurons
Source: PLoS One. 2016 Jul 21;11(7):e0159637. doi: 10.1371/journal.pone.0159637 (PMC4956198; doi:10.1371/journal.pone.0159637)
Supplement: S6 Data — (XLSX) [file pone.0159637.s006.xlsx]

## Sheet: Sheet1
			Control		Sevoflurane		Y27632		Y27632 + Sevoflurane
			3.41		1.53		3.94		2.61
			2.56		1.13		2.03		3.41
			3.1		2.39		2.73		3.41
			3.41		1.05		4.79		2.05
			4.15		1.24		2.87		5.22
			1.54		1.62		4.45		2.04
			1.32		1.86		2.04		1.98
			4.58		1.49		2.2		2.86
			2.25		1.35		3.18		2.42
			2.14		2.16		2.35		2.58
			1.45		2.71		3.34		2.43
			2.6		0.98		3.49		1.43
			3.09		1.85		1.1		3.89
			2.05		1.9		1.11		1.19
			1.96		1.28		3.12		3.19
			2.45		2.26		2.16		2.49
			1.94		1.72		3.6		3.07
			3.21		1.76		4.55		3.55
			1.86		1.32		2.88		2.39
			4.05		1.11		3.19		2.92
			1.73		1.51		2.27		2.12
			3.03		1.83		6.41		2.96
			1.86		1.01		1.5		4.67
			1.63		1.76		1.97		3.28
			1.49		1.01		1.89		5.44
			1.96		1.63		1.51		1.72
			3.25		1.92		3.03		3.12
			1.07		1.94		2.49		2.02
			2.13		1.07		1.89		2.3
			3.94		0.95		3.58
			2.34		2.31		5.29
			2.8		1.43		5.39
			2.36		0.83		1.58
			1.86		0.98		3.11
			1.05		0.86		2.7
			1.48		1.39		2.98
			3.21		2.24		4.81
			2.56		2.57		1.92
			4.16		1.81		2.39
			1.81		1.73		2.56
			2.13		0.96		3.03
			3.67		3.21		2.48
			2.67		1.05		3.98
			3.33		1.39		1.58
			3.44		0.85		4
			2.7		1.72		3.29
			2.43		1.49		3.16
			1.83				3.49
			1.93				2.66
			2.86				3.69
			2.59				3.84
			1.92				3.81
			1.81				1.51
			3.2				1.81
			2.45				2.67
			2.66				3.14
			2.47				5.12
			3.22				4.18
			1.77				3.4
			1.11				4.02
			1.65				2.88
			2.79				4.84
			4.16				3.84
			2.8				1.48
			1.39				3.8
			2.16				1.77
			1.69				2.14
			1.3				3.83
			3.74				3.54
			3.3				1.17
			2.25				5.12
			1.72				3.76
			2.1				3.01
			4.86				2.63
			2.56				4.88
			2.45				3.29
			2.59				2.26
			1.21				3.27
			3.55				2.72
			5.08				3.57
			5.85				2.19
			2.2				2.14
			2.45				2.37
			2.09				1.82
			1.92				4.81
			1.45				2.58
			2.64				4.18
			2.27				5.66
			1.54				1.3
			2.49				1.1
			2.46				3.93
			1.01				2.24
			1.13				4.62
			1.19				2.73
			1.45				2
			3.66				4.18
			1.36				2.1
			2.07				2.3
			1.39				2.8
			2.96				2.31
			3.39				2.17
			1.63				3.59
			2.41				2.49
			1.9				4.9
			2.99				4.52
							3.03
							3.31
							2.66
							4.83
							2.72
							4.35
							3
							2.34
							5.54
							3.72
							4.29
							2.28
							1.1
							5.48
							2.39
							2.67
							1.32
							2.26
							2.61
							3.68
							2.4
							1.72
							4.42
							4.38
							1.51
							1.96
							4.48
							3.24
							2.84
							4.33
							3.25
							3.53
