# Supplementary material for: Anesthetic Sevoflurane Causes Rho-Dependent Filopodial Shortening in Mouse Neurons
Source: PLoS One. 2016 Jul 21;11(7):e0159637. doi: 10.1371/journal.pone.0159637 (PMC4956198; doi:10.1371/journal.pone.0159637)
Supplement: S8 Data — (XLSX) [file pone.0159637.s008.xlsx]

## Sheet: Sheet1
			Control	Sevoflurane		Control	Sevoflurane
			0.327	0.322		0.322	0.315
			0.345	0.348		0.338	0.341
			0.344	0.345		0.338	0.339
			0.309	0.324		0.307	0.319
			0.31	0.318		0.306	0.313
			0.309	0.317		0.305	0.312
			0.331	0.342		0.327	0.338
			0.332	0.352		0.327	0.347
			0.329	0.354		0.324	0.349
			0.364	0.347		0.357	0.342
			0.374	0.346		0.367	0.339
			0.366	0.342		0.359	0.337
